# Supplementary material for: Separation of Hydrochloric Acid and Oxalic Acid from Rare Earth Oxalic Acid Precipitation Mother Liquor by Electrodialysis
Source: Membranes (Basel). 2023 Jan 27;13(2):162. doi: 10.3390/membranes13020162 (PMC9964671; doi:10.3390/membranes13020162)
Supplement: Supplementary file 1 [file membranes-13-00162-s001.zip]

Archive with 1 entries (1 files):
- membranes-2099303-supplementary.pdf
